# Supplementary material for: Dataset of the transcribed 45S ribosomal RNA sequence of the tree crop “yerba mate”
Source: Data Brief. 2017 May 6;12:649–51. doi: 10.1016/j.dib.2017.04.044 (PMC5432670; doi:10.1016/j.dib.2017.04.044)
Supplement: Supplementary file 2 — Suppl. Fig. 1. Assembled 45S rRNA unit of yerba mate. [file mmc2.zip]

Archive with 2 entries (2 files):
- Suppl. Fig. 1.bam
- Suppl. Fig. 1.fasta
