# Supplementary material for: Dataset of the transcribed 45S ribosomal RNA sequence of the tree crop “yerba mate”
Source: Data Brief. 2017 May 6;12:649–51. doi: 10.1016/j.dib.2017.04.044 (PMC5432670; doi:10.1016/j.dib.2017.04.044)
Supplement: Supplementary file 7 — Suppl. Fig. 6. ITS2 rRNA region of yerba mate and associated Ilex NCBI blast hits. [file mmc7.zip › Suppl. Fig. 6.fasta]

>ITS2_yerba_mate
ATCACGTCGCCCCCAACCCCAATGCCCGGATGTTGCGGGGGAGTTGGGGGCGGAAATTGGCCTCCCGTCCACACGACCGTGAGCGGTTGGCCCAAAAAGTGAGTTCCTGACGACGGACGTCACGACAAGTGGTGGTTGAAAGACCTCTTGCATCATGTCGTGAGGCGCCTAGTCTGTAGCGAGCTCTAACCGTGGACCCTGCGCACCTAATTCGTTCGAGAAGAGCGACGGTGCTTCGACCGCGACCCCAGGTCAGACGGGATTA
