# Supplementary material for: Dataset of the transcribed 45S ribosomal RNA sequence of the tree crop “yerba mate”
Source: Data Brief. 2017 May 6;12:649–51. doi: 10.1016/j.dib.2017.04.044 (PMC5432670; doi:10.1016/j.dib.2017.04.044)
Supplement: Supplementary file 8 — Suppl. Fig. 7. Annotated 45S rRNA unit of yerba mate. [file mmc8.zip › mmc8.gff]

##gff-version 3
##source-version geneious 8.1.8
##Type DNA Transcribed_18S25S_ribosomal_sequence_of_yerba_mate
##DNA Transcribed_18S25S_ribosomal_sequence_of_yerba_mate
##GGCAAGCTTGGCCTCGGCCCCCCCTTCTTGCCCCTTGCAA
##GGTACTAGATAGAAGTAGACATCGGGTGGTGCTTAGCCCT
##TTGAGGCAACAAGCGGCGCATGTGGGCGCGAATAGGCAAG
##CATTGGACCTCGTGGTGCCTAGCGATGTGAATTGCCCCTG
##CGTTTCCCACCCGCACGGGTGGATGTTGCGGGGCATGTTG
##CTTAGCGGTGGCATTGTTGGGTCTCGTGCTAGCCATGCGT
##TCCTCGTTGGCTCCGAGGGCCAAGCACCAACCTTCCATTT
##TTAAAAATAAATAAATAATGTGCTTGTGTTTTATTGTTGC
##CTCGGTTTTGATCGGTCCCTGTTGCTTTTGATGTCGCGTC
##TAGCGGTGCATGCTCGACTTCGCTTTGATGTTCCATGATC
##TGTTTGGCTCCATGCAAACTGGGTTGTGGTTTGTCGGGCG
##TAGTTGTGGCATAGTGTACGTGAAGGCGCGTGGGTGGCGG
##ACGGATTGTATGGGTTGGTTGGATCCTTGCTTGCGCAACG
##ACAACCTCTCGTGCAATCCTCTTCAGTGTCGCTTCGAATT
##CGTTCTAGTATTGGGTGCGGCCGGTTTTCCTTTGTTGTGT
##ACCGACAATGAAGGTATTCGATTCTCGCAAATGTCCCTAT
##TTTGTCCTGTGCCGCTTGCACGGCATGGGACGAACCGTAA
##AGAATGCCCTGTGATCCTTGCACATCTATCGCCCAGGCGT
##GTGGCGTGCACGGCTCATGGGGCAGTGCCTGAATGCTGGG
##ATACGGAAGCTTATGTGGGTAATGGGGTCTTCGACCCGTG
##TTTATCTTGACCGAAGCGATCTTTGCTTGGTACGAACGAC
##GATTGCGCCCGTCTTGACCGGCCGTTCATTCGGTCGGGTT
##CATGCGGTGCCAACGTCAAGGAGGAATGCTACCTGGTTGA
##TCCTGCCAGTAGTCATATGCTTGTCTCAAAGATTAAGCCA
##TGCATGTGTAAGTATGAACTAATTCAGACTGTGAAACTGC
##GAATGGCTCATTAAATCAGTTATAGTTTGTTTGATGGTAT
##CTTCTACTCGGATAACCGTAGTAATTCTAGAGCTAATACG
##TGCAACAAACCCCGACTTCTGGAAGGGACGCATTTATTAG
##ATAAAAGGTCGACGCGGGCTCTGCCCGTTGCTGCGATGAT
##TCATGATAACTCGACGGATCGCACGGCCTCTGTGCCGGCG
##ACGCATCATTCAAATTTCTGCCCTATCAACTTTCGATGGT
##AGGATAGTTGCCTACGATGGTGATGACGGGTGACGGAGAA
##TTAGGGTTCGATTCCGGAGAGGGAGCCTGAGAAACGGCTA
##CCACATCCAAGGAAGGCAGCAGGCGCGCAAATTACCCAAT
##CCTGACACGGGGAGGTAGTGACAATAAATAACAATACCGG
##GCTCTTCGAGTCTGGTAATTGGAATGAGTACAATCTAAAT
##CCCTTAACGAGGATCCATTGGAGGGCAAGTCTGGTGCCAG
##CAGCCGCGGTAATTCCAGCTCCAATAGCGTATATTTAAGT
##TGTTGCAGTTAAAAAGCTCGTAGTTGGATTTTGGGTTGGG
##TCGGCCGGTCCGCCTCACGGTGTGCACCGGTCGTCTCGTC
##CCTTCTGCCGGCGATGCGCTCCTGGCCTTAACTGGCCGGG
##TCGTTCCTCCGGTGCTGTTACTTTGAAGAAATTAGAGTGC
##TCAAAGCAAGCCTACGCTCTGGATACATTAGCATGGGATA
##ACATTAGAGGATTTCGGTCCTATTGTGTTGGCCTTCGGGA
##TCGGAGTAATGATTAACAGGGACAGTCGGGGGCATTCGTA
##TTTCATAGTCAGAGGTGAAATTCTTGGATTTATGAAAGAC
##GAACAACTGCGAAAGCATTTGCCAAGGATGTTTTCATTAA
##TCAAGAACGAAAGTTGGGGGCTCGAAGACGATCAGATACC
##GTCCTAGTCTCAACCATAAACGATGCCGACCAGGGATCGG
##CGGATGTTGCTTTCAGGACTCCGCCGGCACCTTATGAGAA
##ATCAAAGTTTTTGGGTTCCGGGGGGAGTATGGTCGCAAGG
##CTGAAACTTAAAGGAATTGACGGAAGGGCACCACCAGGAG
##TGGAGCCTGCGGCTTAATTTGACTCAACACGGGGAAACTT
##ACCAGGTCCAGACATAGTAAGGATTGACAGACTGAGAGCT
##CTTTCTTGATTCTATGGGTGGTGGTGCATGGCCGTTCTTA
##GTTGGTGGAGCGATTTGTCTGGTTAATTCCGTTAACGAAC
##GAGACCTCAGCCTGCTAACTAGCTATGTGGAGGTACCCCT
##TCACGGCCAGCTTCTTAGAGGGACTATGGCCTTCTAGGCC
##ACGGAAGTTTGAGGCAATAACAGGTCTGTGATGCCCTTAG
##ATGTTCTGGGCCGCACGCGCGCTACACTGATGTATTCAAC
##GAGTTTATAGCCTTGGCCGACAGGCCCGGGTAATCTTTGA
##AATTTCATCGTGATGGGGATAGATCATTGCAATTGTTGGT
##CTTAAACGAGGAATTCCTAGTAAGCGCGAGTCATCAGCTC
##GCGTTGACTACGTCCCTGCCCTTTGTACACACCGCCCGTC
##GCTCCTACCGATTGAATGGTCCGGTGAAGTGTTCGGATCG
##CGGCGACGTGGGCGGTTCGCTGCCGGCAACGTCGCGAGAA
##GTCCACTGAACCTTATCATTTAGAGGAAGGAGAAGTCGTA
##ACAAGGTTTCCGTAGGTGAACCTGCGGAAGGATCATTGTC
##GATGCCTGCAACGTAGACCCGGCGAACTTGTTAAAATACG
##CTGGGGGGGTTTGGGAAGGGGTGCGCGAGCCCCCCCGAAC
##ACACTCCCCCGCCCTCGGGACTGGGCTTGTGTTCCCCCCC
##CCTAGCGGGGGGAGGGACTCGGTCGAGCTCCCGACAAACG
##AACCCCGGCGCTGTCTGTGCCAAGGAACCATAACCGAAGA
##GCTGGTCTCCCGATGTCCCGTTCGCGGTGCGCACGGGAGG
##CATTTGCATCTTTTTGAAATCTAAAACGACTCTCGGCAAC
##GGATATCTCGGCTCTCGCATCGATGAAGAACGTAGCGAAA
##TGCGATACTTGGTGTGAATTGCAGAATCCCGTGAACCATC
##GAGTTTTTGAACGCAAGTTGCGCCCAAAGCCATTAGGCTA
##AGGGCACGTCTGCCTGGGCGTCACGCATCACGTCGCCCCC
##AACCCCAATGCCCGGATGTTGCGGGGGAGTTGGGGGCGGA
##AATTGGCCTCCCGTCCACACGACCGTGAGCGGTTGGCCCA
##AAAAGTGAGTTCCTGACGACGGACGTCACGACAAGTGGTG
##GTTGAAAGACCTCTTGCATCATGTCGTGAGGCGCCTAGTC
##TGTAGCGAGCTCTAACCGTGGACCCTGCGCACCTAATTCG
##TTCGAGAAGAGCGACGGTGCTTCGACCGCGACCCCAGGTC
##AGACGGGATTACCCGCTGAGTTTAAGCATATCAATAAGCG
##GAGGAAAAGAAACTTACAAGGATTCCCCTAGTAACGGCGA
##GCGAACCGGGAACAGCCCAGCTTGAAAATCGGACGGCTCG
##GCCGTTCGAATTGTAGTCTGGAGAAGCGTCCTCAGCGACG
##GACCGGGCCCAAGTCCCCTGGAAGGGGGCGCCAAAGAGGG
##TGAGAGCCCCGTTGTGCCCGGACCCTGTCGCACCACGAGG
##CGCTGTCGTCGAGTCGGGTTGTTTGGGAATGCAGCCCAAA
##TCGGGCGGTAAATTCCGTCCAAGGCTAAATACGGGCGAGA
##GACCGATAGCAAACAAGTACCGCGAGGGAAAGATGAAAAG
##GACTTTGAAAAGAGAGTCAAAGAGTGCTTGAAATTGTCGG
##GAGGGAAGCGGATGGGGGCCGGCAGTGCGGCCCGGTCGGA
##TGTGGAACGGCGACGAGCCGGTCCGCCGATCGACTCGGGC
##CGCGGACCGATGCGGATTGGGGCGGCGGCCAAAGCCCGGG
##CTGTTGTACGCCCGCGGAGACGCCGTCGCCGCGATTGTGG
##TTGGCAGCGCGCGCCAATCGGCGTGCTTAGGCATCTGCGT
##GCTCCGAGCATCGGCCTGTGGGCTCCCCATTCGACCCGTC
##TTGAAACACGGACCAAGGAGTCTGACATGTGTGCGAGTCA
##ACGGGCGAGTAAACCCGTAAGGCGCAAGGAAGCTGATTGA
##CGGGATCCCCCCTGTGGGGTGCACCGCCGACCGACCTTGA
##TCTTCTGAGAAGGGTTCGAGTGTGAGCATGCCTGTCGGGA
##CCCGAAAGATGGTGAACTATGCCTGAGCGGGGCGAAGCCA
##GAGGAAACTCTGGTGGAGGCCCGCAGCGATACTGACGTGC
##AAATCGTTCGTCTGACTTGGGTATAGGGGCGAAAGACTAA
##TCGAACCGTCTAGTAGCTGGTTCCCTCCGAAGTTTCCCTC
##AGGATAGCTGGAGCTCGGGTGCGAGTTCTATCGGGTAAAG
##CCAATGATTAGAGGCATCGGGGGCGCAACGCCCTCGACCT
##ATTCTCAAACTTTAAATAGGTAGGACGGCGCGGCTGCTTG
##TCTGAGCCGCGCCACGGAATCGAGAGCTCCAAGTGGGCCA
##TTTTTGGTAAGCAGAACTGGCGATGCGGGATGAACCGGAA
##GCCGGGTTACGGTGCCCAACTGCGCGCTAACCTAGAACCC
##ACAAAGGGTGTTGGTCGATTAAGACAGCAGGACGGTGGTC
##ATGGAAGTCGAAATCCGCTAAGGAGTGTGTAACAACTCAC
##CTGCCGAATCAACTAGCCCCGAAAATGGATGGCGCTGAAG
##CGCGCGACCTATACCCGGCCGTCGGGGCAAGTGCCAGGCC
##CCGATGAGTAGGAGGGCGCGGCGGTCGCTGCAAAACCCTG
##GGCGCGAGCCCGGGCGGAGCGGCCGTCGGTGCGGATCTTG
##GTGGTAGTAGCAAATATTCAAATGAGAACTTTGAAGGCCG
##AAGAGGGGAAAGGTTCCATGTGAACGGCACTTGCACATGG
##GTTAGTCGATCCTAAGGGTCGGGGGAAGCCCGACAGACAG
##CGCGTTCCGCGCGTGCTCCGAAAGGGAATCGGGTTAAAAT
##TCCTGAACCGGGACGTGGCGGTTGACGGCAACGTTAGGGA
##GTCCGGAGACGTCGGCGGGGGCCTCGGGAAGAGTTATCTT
##TTCTGTTTAACAGCCTGCCCACCCTGGAATCGGCTCAGCC
##GGAGGTAGGGTCCAGCGGCTGGAAGAGCACCGCACGTCGC
##GTGGTGTCCGGTGCGCCCCCGGCGGCCCTTGAAAATCCGG
##AGGACCGAGTACCTCCCACGCCCGGTCGTACTCATAACCG
##CATCAGGTCTCCAAGGTGAACAGCCTCTGGTCGATGGAAC
##AATGTAGGCAAGGGAAGTCGGCAAAATGGATCCGTAACCT
##CGGGAAAAGGATTGGCTCTGAGGGCTGGGCACGGGGGTCC
##CAGTCCCGAACCCGTCGGCTGTCGGTGGACTGCTCGAGCT
##GCTCCAGCGGCGAGAGCGGGTCGCCGCGTGCCGGCCGGGG
##GACGGACTGGGAACGGCTCCGCGAGGGGCCTTCCCCGGGC
##GTCGAACAGTCGACTCAGAACTGGTACGGACAAGGGGAAT
##CCGACTGTTTAATTAAAACAAAGCATTGCGATGGTCCCTG
##CGGATGCTCACGCAATGTGATTTCTGCCCAGTGCTCTGAA
##TGTCAAAGTGAAGAAATTCAACCAAGCGCGGGTAAACGGC
##GGGAGTAACTATGACTCTCTTAAGGTAGCCAAATGCCTCG
##TCATCTAATTAGTGACGCGCATGAATGGATTAACGAGATT
##CCCACTGTCCCTGTCTACTATCCAGCGAAACCACAGCCAA
##GGGAACGGGCTTGGCAGAATCAGCGGGGAAAGAAGACCCT
##GTTGAGCTTGACTCTAGTCCGACTTTGTGAAATGACTTGA
##GAGGTGTAGGATAAGTGGGAGCCGGAAACGGCGAAAGTGA
##AATACCACTACTTTTAACGTTATTTTACTTATTCCGTGAA
##TCGGAGGCGGGGCACTGCCCCTTCTTTTGGACCCAAGGCA
##CGCCTCGGCGGGCCGATCCGGGCGGAAGACATTGTCAGGT
##GGGGAGTTTGGCTGGGGCGGCACATCTGTTAAAAGATAAC
##GCAGGTGTCCTAAGATGAGCTCAACGAGAACAGAAATCTC
##GTGTGGAACAGAAGGGTAAAAGCTCGTTTGATTCTGATTT
##CCAGTACGAATACGAACCGTGAAAGCGTGGCCTAACGATC
##CTTTAGACCTTCGGAATTTGAAGCTAGAGGTGTCAGAAAA
##GTTACCACAGGGATAACTGGCTTGTGGCAGCCAAGCGTTC
##ATAGCGACGTTGCTTTTTGATCCTTCGATGTCGGCTCTTC
##CTATCATTGTGAAGCAGAATTCACCAAGTGTTGGATTGTT
##CACCCACCAATAGGGAACGTGAGCTGGGTTTAGACCGTCG
##TGAGACAGGTTAGTTTTACCCTACTGATGAAAGTGTCGCA
##ATAGTAATTCAACCTAGTACGAGAGGAACCGTTGATTCGC
##ACAATTAGTCATCGCGCTTGGTTGAAAAGCCAGTGGCGCG
##AAGCCACCGTGCGTTGGATTATGACTGAACGCCTCTAAGT
##CAGAATCCGGGCTAGATGCGATGCGTGCGCCCGCCGCCCG
##TTTGCCGACCAGCAGTAGGGGCCGTTTTTGGCCCCCAGAG
##GCACGTGTCTTTGGCCAAGCCCCCGCGACGGACCAGTCGC
##GTGGGCCGCCTCGAAGTACAATTCCCACCGAGCGGCGGGT
##AGAATCCTTTGCAGACGACTTAAATACGCGACGGGGTATT
##GTAAGTGGCAGAGTGGCCTTGCTGCCACGATCCACTGAGA
##TTCAGCCCTTTGTCGCTTCGATTCGTCCCTCCCCATCCAT
##CCTTAACCAATTCCTCCGTTTCTAATTGGAGGTTAGGACC
##CTCGACGTAGCGAGCCTTGTTTCGTGACAAGTTCCCATGC
##CCGTCGTGCACAAATGTTCCCCTTCGCCTTGCATGCCTTG
##CTTCCATGTCGCAGCGTAGTCCCAGGCTGCCAAGTTGCCC
##G
##end-DNA
Transcribed_18S25S_ribosomal_sequence_of_yerba_mate	Geneious	misc_RNA	2988	3146	.	+	.	Name=58S
Transcribed_18S25S_ribosomal_sequence_of_yerba_mate	Geneious	source	1	6961	.	+	.	Name=Transcribed 18S25S ribosomal sequence of yerba mate
Transcribed_18S25S_ribosomal_sequence_of_yerba_mate	Geneious	exon	1	909	.	+	.	Name=5ETS
Transcribed_18S25S_ribosomal_sequence_of_yerba_mate	Geneious	exon	6787	6961	.	+	.	Name=3ETS
Transcribed_18S25S_ribosomal_sequence_of_yerba_mate	Geneious	gene	3412	6786	.	+	.	Name=25S
Transcribed_18S25S_ribosomal_sequence_of_yerba_mate	Geneious	gene	910	2718	.	+	.	Name=18S
Transcribed_18S25S_ribosomal_sequence_of_yerba_mate	Geneious	misc_feature	2719	2987	.	+	.	Name=ITS1
Transcribed_18S25S_ribosomal_sequence_of_yerba_mate	Geneious	misc_feature	3147	3411	.	+	.	Name=ITS2
